# Supplementary material for: Nr4a1 marks a distinctive ILC2 activation subset in the mouse inflammatory lung
Source: BMC Biol. 2023 Oct 13;21:218. doi: 10.1186/s12915-023-01690-3 (PMC10576290; doi:10.1186/s12915-023-01690-3)
Supplement: Supplementary file 2 — Additional file 2: Table S1. The names of 20, 98, 257, and 243 signature genes in C1, C2, C3, and C4 respectively, which matched Fig. 1h. [file 12915_2023_1690_MOESM2_ESM.xlsx]

## Sheet: Sheet1
significant uprelated genes
C1	C2	C3	C4
Gm8797	Cd81	Ramp1	Nfkbid
Gm4737	Dppa5a	Ndufa2	Gadd45b
Gm10132	Zbtb20	Icosl	Klrg1
Hsp90ab1	Hspb1	Ccdc124	Junb
Gm10163	Apoe	Gemin7	Srgn
Rpl23a-ps3	Tmem176b	Gm11427	Ier2
Rpl3-ps1	Spp1	Sc5d	Fxyd5
Gm6576	Fabp3	Hlf	Zfp36
Rpl10a	Cd63	Tmem259	Lgals1
Gm20594	Rps4l	Il1r2	Tmem91
H3f3c	Reg2	Syngr2	Olfr1033
Zfp692	Lpcat2	Samm50	2023-09-01
Gmfg-ps	Pou5f1	Itgae	Hilpda
Gm29284	Pnn	Paxbp1	Nfkbia
Gm4735	Sall4	Insig1	Tnfaip3
Gm13910	Klf5	Mrpl23-ps1	Nr4a1
Gm12350	Nup62cl	Cst7	Selplg
Gm6123	Ckb	Lilrb4a	Cd69
Id2	Wfdc2	Cyld	Gm2a
Gprc5c	Gtse1	Cmip	Rac2
	Fmr1nb	Nfil3	Il2rg
	Csf1	Dus1l	Dusp1
	Upp1	Nin	Itgb7
	Tex19.1	Olfm2	Coro1a
	Alpl	Ly6g5b	Ptprcap-1
	Rgs18	Scamp2	Ptprcap
	Mapt	Bcl2l15	Lsp1
	Igfbp2	AA467197	Esyt1
	Gjb3	AA467197-1	St6galnac2
	Mxd4	Ubash3a	Myl12b
	Sparc	Eif4b	D10Wsu102e
	Nr1d1	Prnp	Cd47
	Pltp	Cln3	Il7r
	Rpp25	Krt83	Emb
	Tdh	Dkk3	Shisa5
	Utf1	Tex261	Arhgef1
	Hmgn1	Cyc1	Iqgap1
	Rbmxl2	Heatr6	Pim1
	Rag2	Tma16	Inpp5d
	Nr0b1	Nlgn1	Arhgdib
	Mep1b	Jcad	Flna
	Nsmf	Prkch	Tmbim6
	Dnase1l3	Atp9b	Nfkbiz
	Rhox6-1	Gm17374	Ncor1
	Rhox6	Lig1	Fos
	Htra1	Endod1	St6galnac2-1
	Nectin2	Ptprs	Entpd4b
	Dppa3	Kit	Prkar1a
	Nrgn	Dgkd	H2-Q10
	Scrn2	Guk1	Ccdc150
	Elobl	Stag2	Skap1
	Cygb	Cyth3	Vasp
	AC245272.3	Cpsf7	Noct
	AU018091	Uxt	Ptprc
	Cox6b2	Pde4a	Ncoa3
	Mpzl1	Ets2	Zc3hav1
	Serpina3m	Bri3bp	Entpd4
	Aurka	Ctu2	Sec11c
	Pard3	Prc1	Pitpnc1
	Zfp978	Ube2g2	Sgip1
	Grhl2	Prps2	Uqcr11
	Elf3	Mapkapk3	Ppp1r15a
	Rbfox2	Epb41l2	Lat
	Sohlh2	Ube2q2	Gmfg
	Tmeff1	Nrp1	Ryr2
	Gm20768	Slc7a5	Cd48
	Dnmt3l	Pmepa1	Cmtm7
	Zfp57	BC005561	Selenot
	Serpinh1	Wrn	Zfp729a
	Pbk	Baiap2	Coro2a
	Mageb16-ps2	Ttc23	Ctsa
	Fetub	Nupl1	Fxr2
	Rhox9-1	Rbpj	Atp1b3
	Rhox9	Aimp2	Btg2
	Hspb8	Acads	Dusp5
	Jade1	Tnip2	Ppil2
	Ldoc1	Tff1	Acsbg1
	Aunip	Nrde2	Tapbp
	Cdk18	C2cd4d	Ifi203
	Nqo1	Timm8b	Arhgef6
	Hmox1	Apol9b	Samhd1
	Pawr	Olfr1402	Map4k2
	Lefty2	Akap11	Map4k2-1
	Klhl13	Trim37	Laptm5
	Msln	Rgs16	Dgat1
	Melk	Pfkfb3	Ppp1r18
	Prl7a1	0610030E20Rik	Glud1
	P3h3	0610030E20Rik-1	Dgka
	Stk31	Cd101	Sla
	Wnt7b	Fanci	Cdc42se1
	Crtac1	Apobec1	Zfp868
	Krt42	Fam84a	Ms4a6b
	Anks6	Amdhd2	Anxa6
	Rec114	Heatr3	Dennd4a
	Tspan9	Atp10a	Itga4
	Tdrd12	Zdhhc13	Csnk1g2
	Nrm	Tspo2	Gstp1
	Tead2	Tnfrsf9	Gstp1-1
		Cinp	Rnf166
		Arpin	Gpr132
		Mb21d1	Pld6
		Tyrobp	Gimap6
		Fbrsl1	Trdv4
		N4bp1	Fermt3
		Mgrn1	Arntl2
		Ifi30	Ets1
		Slc15a3	Elf1
		Irf5	Glrx
		Rpl36a-ps2	Cast
		Parn	Retsat
		Ccl24	Hip1r
		Nmnat1	Cdk17
		AI837181	Dnm2
		Dpp7	Vps37b
		Ccr7	Pnrc1
		Alox5ap	Tgif1
		Asic3	Rilpl2
		Csnk1e	Tagap
		Rgs10	Pkp3
		Plekha2	Mien1
		Shmt2	Adamts10
		Stard13	Kdm6b
		Skil	Bfsp2
		Pcgf2	Dda1
		Anp32a	Areg
		Cfap44	Pkn1
		Socs3	Stk17b
		Zbtb32	Rhobtb1
		Rrp15	S1pr1
		Hps4	Arhgap4
		Zfp771	Flii
		Slamf7	S1pr4
		Lzts1	Gna15
		Efl1	Ifnar1
		Olfr1328	Myo1g
		Dscr3	Klf2
		Arfgap2	Trbj1-5
		Milr1	Myo1f
		Ralgds	4930523C07Rik
		Klf17	Trbj1-7
		Slx4	Ighm
		Zfp939	Trbj1-6
		Chrm1	Sh3kbp1
		Phb	Clcn4
		Mief2	Tacc1
		Olfr1448	Klf6
		Dennd2d	Gimap5
		Esrra	Clspn
		Cldn18	Arg1
		Acbd6	Cass4
		Slc35e4	Snu13
		Snrnp35	Fosb
		Ufm1	Sike1
		Ahi1	Plekhb2
		Otos	Il4
		Tgfbr1	Samd9l
		Cngb1	Nfatc3
		Sigmar1	Dok2
		Csf2rb	Rasgrp2
		Adgrf2	Rasgrp2-1
		AC163637.2	Nr4a3
		Hdac4	Dennd5b
		Bysl	Itgb1
		Slc9a1	Klhl6
		Tspyl3	Nup210
		Olfr1057	Tsc22d3
		Map2k5	Spcs3
		Gm13615	Itpr3
		Taf1c	Ube2h
		Calcoco1	Myc
		Olfml3	Rasa3
		Plcg2	Mrpl9
		Ctdnep1	Stxbp2
		Trim36	Fam173a
		Cep170b	Nkg7
		Medag	Ripor2
		Acsl3	Bin2
		Scimp	Dock8
		Angptl6	Serp1
		Extl1	Clk1
		Olfr75-ps1	Lbr
		C87436	Sft2d1
		Sncaip	D430042O09Rik
		Nsa2-ps2	Lhx2
		Pira2	Atp10d
		Tnc	Slfn9
		Atmin	Deptor
		Rnf152	Hhat
		Gm27249	Trbj1-3
		Morn1	Map3k1
		Gm15821	Nabp1
		Foxo4	Ankrd44
		Rpp25l	Fli1
		AC102569.1	Ifrd1
		Pir	Rap2b
		Peli2	Bbs9
		Olfr1241	1110038F14Rik
		Chst13	Tnfrsf1b
		Fam3b	Grk6
		Mettl21c	Capza1
		Pet2	Lamb3
		Sema5b	2023-09-11
		Cd209a	Cnp
		Dach1	Exosc2
		Slc2a6	Eif3h
		Yipf2	Cdc25b
		Tmem53	Slc7a6os
		Zfp934	S100a4
		Zfp788	St3gal6
		Cd70	Ubc
		Cox19	Slc25a5
		Slc24a4	Tcof1
		Arhgap33	Prkcq
		Card14	Ap5z1
		Reg4	AC159256.1
		AC116797.2	Gnai2
		Tom1l1	Zfp619
		Ccnd1	Sec61a1
		Dgki	Slc52a2
		Olfr441	Prpf18
		Yy1	Gpr21
		Vpreb1	Vdac3
		Tnfrsf8	Map3k14
		Pax2	Coq10b
		Zfp750	Cxcl2
		Wnt8a	Gm6637
		Gtpbp10	Olfr1278
		Kcnc1	Olfr1129
		Myzap	1500009L16Rik
		Ffar2	Rom1
		Pramel6	Iqgap2
		Ikzf4	Itga2
		Olfr948	Ms4a4b
		Iars	Gnaq
		Map3k10	Brsk2
		Mfsd7b	Lmo4
		Olfr314	Rps6ka1
		Arl2	Phf11b
		Cbln3	Rbms1
		Foxn1	Fbxo33
		B020011L13Rik	Snx4
		BX890553.6	Slc33a1
		Olfr419	Gucy1a3
		Gm14608
		T
		Olfr1306
		C030005K15Rik
		Tmem106a
		Gm7709
		Tspan17
		Pcdhgc3
		Mis12
		Crhr1
		Tgm6
		Prkar2a
		Purg
		Olfr388-ps1
