# Supplementary material for: Nr4a1 marks a distinctive ILC2 activation subset in the mouse inflammatory lung
Source: BMC Biol. 2023 Oct 13;21:218. doi: 10.1186/s12915-023-01690-3 (PMC10576290; doi:10.1186/s12915-023-01690-3)
Supplement: Supplementary file 3 — Additional file 3: Table S2. All the signature gene sets for activation scoring (Fig. 2b), wound healing scoring (Fig. 2f), proliferation scoring (Fig. 2h), memory scoring (Fig. 2i), tissue-resident scoring (Fig. 3b), Trm scoring (Fig. 3d), Tcm/Tem scoring (Fig. 3e). [file 12915_2023_1690_MOESM3_ESM.xlsx]

## Sheet: score genes
Activation genes	tissue-resident genes	proliferation genes	wound healing genes	memory genes		Trm	Tcm/Tem
Il5	Atp1b1	Csf2	Cxcl1	Insig1		Insig1	Hba-a2
Il13	Il27ra	Cav1	Nfkbid	Gsg2		Gsg2	Fgf13
Cd69	Mettl24	Fosl2	C3	Ddx3x		Ddx3x	Cmah
Nfkbia	Mns1	Fgf7	Cxcl3	Dhcr24		Dhcr24	AB124611
Irf4	Shank2	Ptgs2	Pparg	Ppp1r16b		Ppp1r16b	Snx10
Zfp36	Ssfa2	Csf1	Tlr1	Klf6		Klf6	Haao
Nfkbiz		Pparg	Cxcl2	Btg2		Btg2	Pogk
Nfkbid		Nfkbia	Gja1	Cxcr6		Cxcr6	Sbk1
Gadd45b		Cd24a	C1s	Fosb		Fosb	Klf2
Cass4		Scgb1a1	Timp3	Jun		Jun	Bcl9l
Psmb5		Tgfb1	Cd24a	Hspa5		Hspa5	Ly6c2
Zfp276		Ada	Tgfb1	Nedd4		Nedd4	Thap7
Crlf2		Cdh5	Calca	Plk3		Plk3	Asrgl1
Crip1		Lif	Arg1	Stard4		Stard4	Elmo1
Mmp25		Spry2	Cfh	Tnfaip3		Tnfaip3	Hexb
Ap2a1		Gpc3	Thbs1	B4galnt4		B4galnt4	Racgap1
Cxcl2		Gata3	Nfkbiz	Cd244		Cd244	Cxcr4
Csf2		Bcl11b	Il6	Hobit		Hobit	Cdc25b
Ubash3a		Calcrl	Il5	Irf4		Irf4	Lfng
Bhlhe40		Myc	Ccl21a	Cish		Cish	S1pr5
Lfng		Dpt	Serping1	Mapkapk3		Mapkapk3	Arhgap26
Tk1		Klf5	Plaur	Sik1		Sik1	Mpnd
		Irs2	Ccl11	Pygl		Pygl	Kcnab2
		Ar	Thbd	Ctnna1		Ctnna1	Atp1b3
		Il6	Hif1a	Odc1		Odc1	S1pr4
		Sparc	Ccr5	Per1		Per1	Gm11346
		Prox1	Ccr4	Dusp1		Dusp1	Tmem71
		Hes1	Cxcl15	Atf3		Atf3	Kbtbd11
		Prkcq	Ccr2	Ldlrad4		Ldlrad4	Emb
		Adrb2	Alox5	Sc4mol		Sc4mol	Ms4a4c
		Cdkn1a	Pros	Junb		Junb	Gramd4
		Rbpj	Kdm6b	Gpr56		Gpr56	Ehd3
		Klf4		Nfkbid		Nfkbid	Kcnn4
		Bmpr1a		Fosl2		Fosl2	Tcf7
		Nfib		Rgs2		Rgs2	Aaed1
		Il2		Nr4a2		Nr4a2	Ms4a4b
				Dgat1		Dgat1	Paqr7
				Arrdc3		Arrdc3	Fam89b
				Frmd4b		Frmd4b	Lyst
				Nr4a1		Nr4a1	Glipr2
				Gpr171		Gpr171	Eml3
				Smim3		Smim3	S1pr1
				Eya2		Eya2	Pik3r5
				Gpr55		Gpr55	Setx
				Amica1		Amica1	Txndc5
				Ly6g5b		Ly6g5b	Ncln
				Csrnp1		Csrnp1	Stk38
				Traf4		Traf4	2010016I18Rik
				Zfp36		Zfp36	BE692007
				Glrx		Glrx	Itga4
				Dusp5		Dusp5	Ccl5
				Litaf		Litaf	Pyhin1
				Gadd45b		Gadd45b	Gm8369
				Ifng		Ifng	Gm1966
				Osgin1		Osgin1	Cd97
				Abi3		Abi3	Cd84
				8430419L09Rik		8430419L09Rik	Klf3
				Egr1		Egr1	Abtb2
				Hilpda		Hilpda	Tbxa2r
				Skil		Skil	Lyrm2
				Rnf149		Rnf149	Lcn4
				Hmgcs1		Hmgcs1	Acp5
				P4hb		P4hb	BC147527
				Pnrc1		Pnrc1	Podnl1
				Gpr34		Gpr34	Lef1
				Ppp1r15a		Ppp1r15a	BC094916
				Itgae		Itgae	AI413582
				P2ry10		P2ry10	Sh2d1a
				Ehd1		Ehd1	Phf11b
				Dusp6		Dusp6	Tsr3
				Xcl1		Xcl1	Gmfg
				Spsb1		Spsb1	Gm9835
				Isg20		Isg20	Eomes
				Inpp4b		Inpp4b	Gnpda2
				Neurl3		Neurl3	Pde2a
				Hpgds		Hpgds	Sidt1
				Rhob		Rhob	Gab3
				Vdac1		Vdac1	Txk
				Lad1		Lad1	Aven
				Fos		Fos	Icam2
				Cdh1		Cdh1	Klhl6
				Cd69		Cd69	Samhd1
				Qpct		Qpct	Smpdl3b
				Hspd1		Hspd1	Itgb2
				Hba-a2			Gm20140
				Fgf13			Ttc7b
				Cmah			D1Ertd622e
				AB124611			Atp10d
				Snx10			St3gal1
				Haao			Vopp1
				Pogk			Pced1b
				Sbk1			Dock2
				Klf2			Itgb1
				Bcl9l			Acpl2
				Ly6c2			Fam117a
				Thap7			Il10ra
				Asrgl1			Lpin1
				Elmo1			Fam65b
				Hexb			Rbm43
				Racgap1			A430078G23Rik
				Cxcr4			Arhgef18
				Cdc25b			Rasa3
				Lfng			Abhd8
				S1pr5			Fam49a
				Arhgap26			Rasgrp2
				Mpnd			B3gat3
				Kcnab2			Prkcq
				Atp1b3			Xm2
				S1pr4
				Gm11346
				Tmem71
				Kbtbd11
				Emb
				Ms4a4c
				Gramd4
				Ehd3
				Kcnn4
				Tcf7
				Aaed1
				Ms4a4b
				Paqr7
				Fam89b
				Lyst
				Glipr2
				Eml3
				S1pr1
				Pik3r5
				Setx
				Txndc5
				Ncln
				Stk38
				2010016I18Rik
				BE692007
				Itga4
				Ccl5
				Pyhin1
				Gm8369
				Gm1966
				Cd97
				Cd84
				Klf3
				Abtb2
				Tbxa2r
				Lyrm2
				Lcn4
				Acp5
				BC147527
				Podnl1
				Lef1
				BC094916
				AI413582
				Sh2d1a
				Phf11b
				Tsr3
				Gmfg
				Gm9835
				Eomes
				Gnpda2
				Pde2a
				Sidt1
				Gab3
				Txk
				Aven
				Icam2
				Klhl6
				Samhd1
				Smpdl3b
				Itgb2
				Gm20140
				Ttc7b
				D1Ertd622e
				Atp10d
				St3gal1
				Vopp1
				Pced1b
				Dock2
				Itgb1
				Acpl2
				Fam117a
				Il10ra
				Lpin1
				Fam65b
				Rbm43
				A430078G23Rik
				Arhgef18
				Rasa3
				Abhd8
				Fam49a
				Rasgrp2
				B3gat3
				Prkcq
				Xm2
